# Supplementary material for: Female sex hormones exacerbate retinal neurodegeneration
Source: Sci Adv. 2025 Apr 11;11(15):eadr6211. doi: 10.1126/sciadv.adr6211 (PMC11988432; doi:10.1126/sciadv.adr6211)
Supplement: Supplementary file 2 — Data S1 [file sciadv.adr6211_data_s1.zip]

Archive with 1 entries (1 files):
- adr6211_data_s1.xlsx
