# Supplementary material for: Female sex hormones exacerbate retinal neurodegeneration
Source: Sci Adv. 2025 Apr 11;11(15):eadr6211. doi: 10.1126/sciadv.adr6211 (PMC11988432; doi:10.1126/sciadv.adr6211)
Supplement: Supplementary file 2 — Data S1 [file sciadv.adr6211_data_s1.zip › adr6211_data_s1.xlsx]

## Sheet: Fig. 1A
Table Analyzed	RH MvF1-7- 0.01 B			Month	Below threshold?	P value	Mean of RhoP23H/+ Female	Mean of RhoP23H/+ Male	Difference	SE of difference	t ratio	df	Adjusted P Value
				1	No	0.074658	274.8	318.3	-43.5	23.55	1.847	30	0.074658
Column A	RhoP23H/+ Female			2	Yes	0.004114	201.7	282.8	-81.12	26.11	3.107	30	0.016356
vs.	vs.			3	Yes	<0.000001	141.1	239.9	-98.82	14.03	7.043	30	<0.000001
Column B	RhoP23H/+ Male			4	Yes	0.002748	105.6	174.4	-68.73	21	3.273	29	0.013667
				5	Yes	0.00991	107.3	166.3	-59.04	21.15	2.791	25	0.019722
Test details				6	Yes	0.005816	85.31	136.6	-51.26	17.26	2.97	30	0.017348
Test name	Unpaired t test			7	Yes	<0.000001	38.14	147.4	-109.3	16.6	6.581	30	2e-06
Variance assumption	Individual variance for each row
Multiple comparisons	Set P value threshold
Method	Holm-Šídák method
Alpha	0.05
	Individual Data Values:
Months	RhoP23H/+ Female																RhoP23H/+ Male
1	240.4	299.4	224.5	279.9	380.8	269.3	251	353.6	273.9	262.6	147.4	220.4	343.3	201.2	288	360.4	272.7	338.2	193.4	338.3	305	286.6	368.2	360.2	330.8	337.9	156.7	309.1	315.4	448.7	394.7	336.2
2	183.2	135.1	167.7	134.5	366.5	316.4	282.6	96.89	147.6	196.8	129.6	140.4	365.3	333.6	135.9	94.58	349.4	285.4	312.1	282.5	285.5	236.4	264	255.2	360.1	291.7	285.8	198.4	289	294.1	290.7	244.3
3	157.8	171.1	278.6	98.2	110.5	154.6	109.2	141.9	111.5	90.39	159.2	152.5	98.84	180.6	126.5	116.1	238.3	190	215.4	171.9	239.9	234.4	228.3	271.3	245.2	256.4	250.1	208	271.7	279.9	252.9	285
4	17.97	102	129.5	34.02	137.1	167.9	74.02	90.17	55.9	151.5	90.46	89.73	97.61	168.2	130.7	153.2	245.6	141.3	188.6	168.9	98.61	158	129.1	69.47	157.3	287.6	317.8	230.3	167.7	107.2	147.8
5	41.13	121.9	72.08	132.8	67.11	214.8	66.8	112.1	103.1	64.33	56.92	234					43.93	163.8	83.87	205.4	242.2	184	172.7	162.9	153.9	183.7	171.9	159.2	214.4	188.6	163.9
6	105.7	110.7	70.71	29.59	74.91	43.47	125.8	55.93	75.7	143	66.98	50.15	63.66	52.84	61.12	234.7	146.8	177.7	160.6	164.4	161.5	116.8	218	54.23	128.4	115.6	93.71	90.76	125.6	124.9	225.6	80.48
7	37.36	25.69	18.51	22.9	72.44	21.21	74.76	80.14	19.64	41.03	11.8	37.77	38.31	18.45	43.42	46.75	247.9	300	187.8	169	63.09	123.7	161.7	86.38	184.9	149.8	122.7	80.4	77.22	121.2	144.5	138.4

## Sheet: Fig. 1E
Table Analyzed	RH MvF1-7- 1.0 B
Column A	RhoP23H/+ Female
vs.	vs.
Column B	RhoP23H/+ Male
Test details
Test name	Unpaired t test
Variance assumption	Individual variance for each row
Multiple comparisons	Set P value threshold
Method	Holm-Šídák method
Alpha	0.05
	Below threshold?	P value	Mean of RhoP23H/+ Female	Mean of RhoP23H/+ Male	Difference	SE of difference	t ratio	df	Adjusted P Value
1	No	0.954635	442.9	444.7	-1.806	31.49	0.05737	30	0.954635
2	Yes	0.008118	293.2	383.9	-90.71	31.99	2.835	30	0.01617
3	Yes	<0.000001	208.2	360.2	-152	20.25	7.509	30	<0.000001
4	Yes	0.000906	159.6	250.2	-90.6	24.6	3.682	30	0.002717
5	Yes	1e-05	122	227.5	-105.5	19.38	5.443	26	4.2e-05
6	Yes	<0.000001	97.82	209.4	-111.6	15.79	7.071	30	<0.000001
7	Yes	<0.000001	49.06	192.2	-143.1	14.58	9.813	30	<0.000001
Individual Data Values:
Month	RhoP23H/+ Female																RhoP23H/+ Male
1	358.1	469.7	391.2	462.4	540	429.3	509.7	583.4	452.1	432.4	251.5	352.3	503.9	312.8	432.9	605.2	412	552.4	283.9	421.7	428	392.7	404.7	484.7	538	512.9	270.6	456.7	452	466.7	531.5	507.3
2	224	206.9	230.5	239.7	463.5	458.2	424.9	147.1	231.1	267	228.7	239.7	461.3	472.9	226	169.7	445.1	355.9	430.4	411.5	433	315	344.8	351.3	467	388.2	408.2	282.2	426	379.5	374.3	330.2
3	262.5	262.3	370	140.1	201.7	236.3	140.8	198.6	239	136.2	197.3	212.1	137.6	261.2	184.5	150.4	345.3	310.6	322	279.5	349	365.7	360.3	392.4	361.6	356.5	349.4	314.2	402.1	503.5	348.9	402.3
4	129	114.9	122	154.4	147.5	241.5	154.4	124.3	110.3	171.7	223.6	112.9	124.7	235.8	191.9	194.4	289	232.1	304.6	293	175.1	196	207.7	163.3	232	350.4	485.6	292.6	146.8	241.6	141.9	251.2
5	98.27	143.1	135.3	102	78.79	128.3	122.1	112	179.2	119.3	91.5	154.6					134.2	269	165.7	281.2	210.5	275.3	263	182.9	193.2	298.6	157.4	286	133.8	322.7	270.1	197
6	143.5	139.8	86.79	87.64	132.8	102.2	66.85	29.93	80.89	153	99.45	90.58	112.1	83	70.18	86.48	197.4	188.7	264.5	177.3	227.7	206.5	288.8	93.11	193.8	174.4	264.9	176.4	209.4	249.5	296.7	142
7	59.99	25.93	37.87	42.58	46.09	37.51	27.38	70.82	53.06	42.93	23.35	40.38	113.9	50.63	35.6	76.92	312.4	131.1	195.5	276.4	113.4	188.4	200.9	200.4	239.9	134.1	186.9	132.8	157.4	202.5	221.6	180.7

## Sheet: Fig. 1F
Table Analyzed	RH MvF1-7- 1.0 A
Column A	RhoP23H/+ Female
vs.	vs.
Column B	RhoP23H/+ Male
Test details
Test name	Unpaired t test
Variance assumption	Individual variance for each row
Multiple comparisons	Set P value threshold
Method	Holm-Šídák method
Alpha	0.05
Month	Below threshold?	P value	Mean of RhoP23H/+ Female	Mean of RhoP23H/+ Male	Difference	SE of difference	t ratio	df	Adjusted P Value
1	No	0.772127	-145.2	-148	2.809	9.614	0.2922	30	0.772127
2	Yes	0.000733	-104.7	-140.6	35.83	9.527	3.761	30	0.002197
3	Yes	<0.000001	-58.8	-110.1	51.33	6.29	8.161	30	<0.000001
4	Yes	0.003633	-40.17	-72.5	32.33	10.25	3.155	30	0.007253
5	Yes	2.7e-05	-27.74	-61.71	33.96	6.691	5.076	26	0.00011
6	Yes	1.9e-05	-21.4	-52.68	31.28	6.165	5.073	30	9.5e-05
7	Yes	<0.000001	-9.476	-43.79	34.32	4.877	7.037	30	<0.000001
Individual Data Values:
Months	RhoP23H/+ Female																RhoP23H/+ Male
1	-124.2	-178.2	-128.4	-154.1	-163.2	-143.9	-153	-185.7	-139.8	-163.9	-83.68	-113.8	-162.1	-92.99	-146.4	-189.1	-165.7	-159.6	-99.58	-155.5	-156.6	-134.4	-123	-159.6	-175.2	-163.2	-94.64	-164	-147.2	-160.1	-154.4	-154.7
2	-83.73	-78.93	-97.4	-88.88	-146.4	-143.5	-165.5	-60.2	-96.48	-115.5	-64.89	-93.43	-143.7	-147.9	-76.42	-73.03	-148	-132.9	-144	-151.4	-158	-120.3	-153	-125.2	-167.8	-140.7	-151.3	-109.7	-156.7	-142.2	-138.1	-109.9
3	-80.02	-65.34	-121.1	-46.15	-51.84	-66.28	-42.12	-55.94	-62.82	-24.79	-58.44	-61.96	-46.95	-68.08	-49.57	-39.41	-115.7	-105.1	-97.71	-83.2	-105.5	-100.1	-118.7	-110	-123.2	-116.8	-110.2	-95.65	-127.8	-131.6	-96.83	-124
4	-54.72	-10.62	-29.59	11.3	-16.9	-63.56	-28.37	-27.52	-59.24	-41.58	-45.81	1.756	-110.9	-57.09	-53.15	-56.79	-83.11	-67.13	-95.76	-72.96	-51.93	-54.44	-80.58	-64.98	-71.28	-108	-148	-71.28	-45.26	-72.78	-26.51	-46.06
5	-11.89	-32.97	-26.74	-20.97	-4.28	-23.11	-48.5	-32.17	-35.87	-26.19	-16.81	-53.39					-45.53	-64.31	-49.62	-72.43	-63.55	-68.19	-72.52	-84.35	-58.14	-74.68	-44.11	-76.56	-8.7	-87.62	-72.09	-44.88
6	-13.89	-28.09	-16.22	-21.04	-28.01	-26.69	-20.38	-1.794	-11.13	-36.11	-26.34	-20.24	-27.28	-61.39	-24.37	20.59	-75.57	-54.02	-66.11	-51.68	-60.55	-54.04	-69.75	-19.96	-45.17	-37.65	-69.45	-26.84	-45.63	-68.14	-72.64	-25.61
7	-10.25	-7.695	-3.26	-14.54	-23.01	-12.33	0.441	-16.84	-9.472	-10.77	-6.368	-11.56	24.48	-14.82	-12.16	-23.46	-74.71	-9.582	-36.18	-35.39	-32.01	-60.6	-40.02	-44.44	-58.81	-45.71	-49.96	-19.01	-45.61	-39.67	-60.59	-48.37

## Sheet: Fig. 1K
Multiple t-tests											Individual Data Values:
	Below threshold?	P value	Mean of 7 Month RH F - cohort 2	Mean of 7 Month RH M - cohort 2	Difference	SE of difference	t ratio	df	Adjusted P Value		7 Month Female				7 Mo Male
-1900 uM	Yes	0.000431	15.6	21.3	-5.7	0.5323	10.71	4	0.015397		15.4	14.8	16.6		21.4	21.2	21.3
-1800 uM	No	0.006366	16.1	21.67	-5.567	1.064	5.234	4	0.118372		17.8	14.2	16.3		22	21.7	21.3
-1700 uM	No	0.099195	17.83	21.9	-4.067	1.901	2.139	4	0.254501		20.2	16.3	17		22.5	19.1	24.1
-1600 uM	No	0.057936	16.17	21.3	-5.133	1.949	2.634	4	0.254501		18.8	12.5	17.2		21.1	20.6	22.2
-1500 uM	No	0.048899	16.07	21.93	-5.867	2.097	2.798	4	0.254501		18.9	14	15.3		24.2	19.1	22.5
-1400 uM	No	0.036047	16.53	22.9	-6.367	2.05	3.105	4	0.254501		20.2	15	14.4		23.7	21.1	23.9
-1300 uM	No	0.055913	17.2	22.67	-5.467	2.049	2.668	4	0.254501		19.5	17.2	14.9		23.7	19.6	24.7
-1200 uM	No	0.029534	16.03	21.67	-5.633	1.7	3.314	4	0.236473		17.5	15.3	15.3		23.2	18.6	23.2
-1100 uM	No	0.039778	15.57	21.9	-6.333	2.108	3.004	4	0.254501		18.7	14.3	13.7		23.3	19.1	23.3
-1000 uM	No	0.004639	15.17	22.8	-7.633	1.336	5.714	4	0.097244		15.3	16	14.2		23.2	20.5	24.7
-900 uM	Yes	5.5e-05	13.27	22.9	-9.633	0.5333	18.06	4	0.002097		13.5	13.4	12.9		23.4	21.9	23.4
-800 uM	No	0.002303	13.23	23.87	-10.63	1.539	6.909	4	0.063358		13.3	13	13.4		25.5	20.8	25.3
-700 uM	Yes	0.001097	12.5	20.87	-8.367	0.9955	8.404	4	0.035578		13.1	11.9	12.5		21.8	19	21.8
-600 uM	No	0.00177	9.77	21.6	-11.83	1.597	7.41	4	0.051758		9.09	11.6	8.62		23	19	22.8
-500 uM	Yes	0.000837	7.79	19.33	-11.54	1.28	9.018	4	0.028083		7.37	8.4	7.6		19.3	17.2	21.5
-400 uM	No	0.003879	7.113	18.33	-11.22	1.87	6.001	4	0.089063		8.52	8.13	4.69		17.5	16.4	21.1
-300 uM	No	0.00921	5.033	16.4	-11.37	2.411	4.714	4	0.131383		3.92	5.59	5.59		15.3	13	20.9
-200 uM	No	0.00885	3.333	15.27	-11.93	2.503	4.768	4	0.131383		0	5.04	4.96		18.2	11.8	15.8
-100 uM	No	0.008765	4.87	14.93	-10.06	2.105	4.782	4	0.131383		3.56	6.82	4.23		18.3	11.9	14.6
ONH			0	0	0	0					0	0	0		0	0	0
100 uM	No	0.001698	5.043	12.13	-7.09	0.9464	7.492	4	0.051313		4.2	5.71	5.22		11.2	11.4	13.8
200 uM	Yes	0.000357	4.093	12.17	-8.073	0.7183	11.24	4	0.01312		3.47	4.71	4.1		11.4	11.7	13.4
300 uM	No	0.018104	3.77	12.47	-8.697	2.251	3.863	4	0.166978		3.6	7.71	0		12.3	12	13.1
400 uM	Yes	0.000688	4.87	12.33	-7.463	0.7864	9.49	4	0.0238		4.23	5.76	4.62		13.5	11.3	12.2
500 uM	No	0.007488	4.837	12.57	-7.73	1.546	5.001	4	0.126531		3.76	6.98	3.77		10.4	14.1	13.2
600 uM	No	0.036308	4.5	12.03	-7.533	2.432	3.098	4	0.254501		0	8.31	5.19		12.4	11.7	12
700 uM	No	0.003078	5.393	13.2	-7.807	1.222	6.39	4	0.074178		3.31	7.48	5.39		13.6	13.1	12.9
800 uM	No	0.011037	6.503	13.97	-7.463	1.668	4.474	4	0.131383		3.87	7.97	7.67		16	12.8	13.1
900 uM	Yes	0.001421	5.96	13.83	-7.873	1.003	7.853	4	0.044473		4.02	6.79	7.07		14.3	13.7	13.5
1000 uM	No	0.004281	6.7	12.9	-6.2	1.061	5.842	4	0.09397		5.06	8.63	6.41		13	13.2	12.5
1100 uM	No	0.002837	7.34	14.87	-7.527	1.152	6.532	4	0.071215		5.98	8.84	7.2		13.7	16.4	14.5
1200 uM	No	0.002609	8.113	14	-5.887	0.881	6.682	4	0.068095		9.3	7.47	7.57		13.3	15.3	13.4
1300 uM	No	0.005567	7.797	13.6	-5.803	1.068	5.434	4	0.110618		6.16	9.5	7.73		13	13.3	14.5
1400 uM	No	0.007656	8.763	13.37	-4.603	0.9264	4.969	4	0.126531		8.33	10.5	7.46		13.4	13.7	13
1500 uM	No	0.008829	8.94	14.07	-5.127	1.074	4.772	4	0.131383		9.04	10.5	7.28		14.7	13	14.5
1600 uM	No	0.011887	8.763	13.97	-5.203	1.188	4.379	4	0.131383		8.54	10.6	7.15		14.1	12.8	15
1700 uM	No	0.006279	8.887	13.7	-4.813	0.9161	5.254	4	0.118372		7.42	10.5	8.74		13.3	13.8	14
1800 uM	No	0.002254	9.613	14.7	-5.087	0.7321	6.948	4	0.063358		8.95	10.5	9.39		13.9	15.8	14.4
1900 uM	No	0.090822	9.877	12.6	-2.723	1.228	2.218	4	0.254501		9.84	11.1	8.69		12.7	10.8	14.3

## Sheet: Fig. 2B
Serum Testosterone								Individual Data Values:
ANOVA summary								Serum Testosterone
F	10.1							Female	Male	Female+ OVX	Male + OCX
P value	0.0001							0	425.85	0	0
P value summary	***							0	43.26	0	0
Significant diff. among means (P < 0.05)?	Yes							0	53.21	0	0
R squared	0.511							0	281.8	0	0
								0	162.27	0	0
Tukey's multiple comparisons test	Mean Diff.	95.00% CI of diff.	Below threshold?	Summary	Adjusted P Value			0	69.38	0	0
Female vs. Male	-149.9	-241.2 to -58.58	Yes	***	0.0006			0	86.84	0	0
Female vs. Female+ OVX	0	-91.30 to 91.30	No	ns	>0.9999			0	76.46	0	0
Female vs. Male + OCX	0	-88.73 to 88.73	No	ns	>0.9999						0
Male vs. Female+ OVX	149.9	58.58 to 241.2	Yes	***	0.0006
Male vs. Male + OCX	149.9	61.15 to 238.6	Yes	***	0.0004
Female+ OVX vs. Male + OCX	0	-88.73 to 88.73	No	ns	>0.9999			Serum Progessterone
								Female	Male	Female+ OVX	Male+OCX
								604.95	84.58	122.07	101.6
								0	155.31	112.19	88.34
Serum Progesterone								88.92	76.07	131.41	105.76
								1899.42	118.42	130.73
ANOVA summary								70.71	0	94.79	72.55
F	3.683							308.76	87.67	0	44.37
P value	0.0232							1716.41	174.04	79.29	109.81
P value summary	*							126.06	145.39	87.82	107.8
Significant diff. among means (P < 0.05)?	Yes										0
R squared	0.2759										0
Tukey's multiple comparisons test	Mean Diff.	95.00% CI of diff.	Below threshold?	Summary	Adjusted P Value
Female vs. Male	496.7	-21.48 to 1015	No	ns	0.064
Female vs. Female+ OVX	507.1	-11.08 to 1025	No	ns	0.0568
Female vs. Male+OCX	531.9	28.28 to 1035	Yes	*	0.0354
Male vs. Female+ OVX	10.4	-507.8 to 528.6	No	ns	>0.9999
Male vs. Male+OCX	35.16	-468.4 to 538.8	No	ns	0.9975
Female+ OVX vs. Male+OCX	24.76	-478.8 to 528.4	No	ns	0.9991

## Sheet: Fig. 2C
Retina Testosterone								Individual Data Values:
ANOVA summary								Retina Testosterone
F	23.79							Female	Male	Female+ OVX	Male + OCX
P value	<0.0001							0	7.62	0	0
P value summary	****							0	13.6	0	0
Significant diff. among means (P < 0.05)?	Yes							0	11.03	0	0
R squared	0.7182							0	15.24	0	0
								0	27.89	0	0
Tukey's multiple comparisons test	Mean Diff.	95.00% CI of diff.	Below threshold?	Summary	Adjusted P Value			0	27.01	0	0
Female vs. Male	-19.02	-26.55 to -11.49	Yes	****	<0.0001			0	10.69	0	0
Female vs. Female+ OVX	0	-7.528 to 7.528	No	ns	>0.9999			0	39.07	0	0
Female vs. Male + OCX	0	-7.528 to 7.528	No	ns	>0.9999
Male vs. Female+ OVX	19.02	11.49 to 26.55	Yes	****	<0.0001			Retina Progesterone
Male vs. Male + OCX	19.02	11.49 to 26.55	Yes	****	<0.0001			Female	Male	Female + OVX	Male + OCX
Female+ OVX vs. Male + OCX	0	-7.528 to 7.528	No	ns	>0.9999			28.91	1.96	3.03	3
								7.13	2.65	2.69	2.54
								4.51	4.55	2.99	2.09
								62.72	4.5	0	0
Retina Progesterone								4.11	4.93	0	0
								12.89	0	0	2.15
ANOVA summary								20.19	2.28	2.29	5.4
F	4.562							118.1	8.24	0	0
P value	0.0101
P value summary	*
Significant diff. among means (P < 0.05)?	Yes
R squared	0.3283
Tukey's multiple comparisons test	Mean Diff.	95.00% CI of diff.	Below threshold?	Summary	Adjusted P Value
Female vs. Male	28.68	1.493 to 55.87	Yes	*	0.0358
Female vs. Female + OVX	30.95	3.757 to 58.13	Yes	*	0.0211
Female vs. Male + OCX	30.42	3.234 to 57.61	Yes	*	0.0239
Male vs. Female + OVX	2.264	-24.92 to 29.45	No	ns	0.9958
Male vs. Male + OCX	1.741	-25.45 to 28.93	No	ns	0.9981
Female + OVX vs. Male + OCX	-0.5225	-27.71 to 26.67	No	ns	>0.9999

## Sheet: Fig. 3A
							Individual Data Values:
Two-way ANOVA	Ordinary						Months	RhoP23H/+ Female																						RhoP23H/+ Male
Alpha	0.05						4	17.97	102	129.5	34.02	137.1	167.9	74.02	90.17	55.9	151.5	90.46	89.73	97.61	168.2	130.7	153.2							245.6	115.7	204.5	168.9	98.61	158	129.1	69.47	157.3	148.1	233.6	230.3		167.7	107.2	147.8
							5	41.13	121.9	72.08	132.8	67.11	214.8	17.97	102	66.8	112.1	103.1	64.33	56.92	234	55.9	151.5							43.93	163.8	83.87	205.4	242.2	184	172.7	162.9	153.9	183.7	171.9	159.2		214.4	188.6	163.9
Tukey's multiple comparisons test	Predicted (LS) mean diff.	95.00% CI of diff.	Below threshold?	Summary	Adjusted P Value		6	105.7	110.7	70.71	29.59	74.91	43.47	125.8	55.93	75.7	143	66.98	50.15	63.66	52.84	61.12	234.7							146.8	177.7	160.6	164.4	161.5	116.8	218	54.23	128.4	115.6	93.71	90.76	125.6	124.9	225.6	80.48
							7	37.36	25.69	18.51	22.9	72.44	21.21	74.76	80.14	19.64	41.03	11.8	37.77	38.31	18.45	43.42	46.75							247.9	300	187.8	169	63.09	123.7	161.7	86.38	184.9	149.8	122.7	80.4	77.22	121.2	144.5	138.4
4
RhoP23H/+ Female vs. RhoP23H/+ Male	-51.34	-94.24 to -8.443	Yes	*	0.0117
RhoP23H/+ Female vs. RhoP23H/+ Female + OVX	-51.91	-95.46 to -8.372	Yes	*	0.0121
RhoP23H/+ Female vs. RhoP23H/+ Male + OCX	-38.81	-79.27 to 1.656	No	ns	0.0654
RhoP23H/+ Male vs. RhoP23H/+ Female + OVX	-0.574	-43.47 to 42.32	No	ns	>0.9999
RhoP23H/+ Male vs. RhoP23H/+ Male + OCX	12.53	-27.24 to 52.30	No	ns	0.8474
RhoP23H/+ Female + OVX vs. RhoP23H/+ Male + OCX	13.1	-27.36 to 53.57	No	ns	0.8365
5
RhoP23H/+ Female vs. RhoP23H/+ Male	-69.06	-112.6 to -25.52	Yes	***	0.0003
RhoP23H/+ Female vs. RhoP23H/+ Female + OVX	-29.76	-73.30 to 13.78	No	ns	0.2914
RhoP23H/+ Female vs. RhoP23H/+ Male + OCX	-39.4	-82.95 to 4.138	No	ns	0.0917
RhoP23H/+ Male vs. RhoP23H/+ Female + OVX	39.3	-4.241 to 82.84	No	ns	0.093
RhoP23H/+ Male vs. RhoP23H/+ Male + OCX	29.66	-13.89 to 73.20	No	ns	0.2944
RhoP23H/+ Female + OVX vs. RhoP23H/+ Male + OCX	-9.646	-53.19 to 33.90	No	ns	0.9401
6
RhoP23H/+ Female vs. RhoP23H/+ Male	-51.26	-94.80 to -7.715	Yes	*	0.0137
RhoP23H/+ Female vs. RhoP23H/+ Female + OVX	-61.72	-105.3 to -18.17	Yes	**	0.0017
RhoP23H/+ Female vs. RhoP23H/+ Male + OCX	-49.28	-92.83 to -5.741	Yes	*	0.0194
RhoP23H/+ Male vs. RhoP23H/+ Female + OVX	-10.46	-54.00 to 33.08	No	ns	0.9252
RhoP23H/+ Male vs. RhoP23H/+ Male + OCX	1.974	-41.57 to 45.52	No	ns	0.9994
RhoP23H/+ Female + OVX vs. RhoP23H/+ Male + OCX	12.43	-31.11 to 55.98	No	ns	0.8814
7
RhoP23H/+ Female vs. RhoP23H/+ Male	-109.3	-152.8 to -65.74	Yes	****	<0.0001
RhoP23H/+ Female vs. RhoP23H/+ Female + OVX	-62.53	-106.1 to -18.98	Yes	**	0.0014
RhoP23H/+ Female vs. RhoP23H/+ Male + OCX	-71.97	-115.5 to -28.43	Yes	***	0.0002
RhoP23H/+ Male vs. RhoP23H/+ Female + OVX	46.76	3.214 to 90.30	Yes	*	0.0299
RhoP23H/+ Male vs. RhoP23H/+ Male + OCX	37.31	-6.230 to 80.85	No	ns	0.1216
RhoP23H/+ Female + OVX vs. RhoP23H/+ Male + OCX	-9.444	-52.99 to 34.10	No	ns	0.9435

## Sheet: Fig. 3D
Two-way ANOVA	Ordinary						Individual Data Values:
Alpha	0.05
								RhoP23H/+ Female																						RhoP23H/+ Male
Tukey's multiple comparisons test	Predicted (LS) mean diff.	95.00% CI of diff.	Below threshold?	Summary	Adjusted P Value		4	129	114.9	122	154.4	147.5	241.5	154.4	124.3	110.3	171.7	223.6	112.9	124.7	235.8	191.9	194.4							289	174.4	175.1	293	175.1	196	207.7	163.3	232	193.7	305.5	292.6	146.8	241.6	141.9	251.2
							5	98.27	143.1	135.3	102	78.79	128.3	129	114.9	122.1	112	179.2	119.3	91.5	154.6	110.3	171.7							134.2	269	165.7	281.2	210.5	275.3	263	182.9	193.2	298.6	157.4	286	133.8	322.7	270.1	197
4							6	143.5	139.8	86.79	87.64	132.8	102.2	66.85	29.93	80.89	153	99.45	90.58	112.1	83	70.18	86.48							197.4	188.7	264.5	177.3	227.7	206.5	288.8	93.11	193.8	174.4	264.9	176.4	209.4	249.5	296.7	142
RhoP23H/+ Female vs. RhoP23H/+ Male	-57.85	-108.5 to -7.209	Yes	*	0.0179		7	59.99	25.93	37.87	42.58	46.09	37.51	27.38	70.82	53.06	42.93	23.35	40.38	113.9	50.63	35.6	76.92							312.4	131.1	195.5	276.4	113.4	188.4	200.9	200.4	239.9	134.1	186.9	132.8	157.4	202.5	221.6	180.7
RhoP23H/+ Female vs. RhoP23H/+ Female + OVX	-53.69	-104.3 to -3.047	Yes	*	0.033
RhoP23H/+ Female vs. RhoP23H/+ Male + OCX	-53.6	-100.7 to -6.539	Yes	*	0.0184
RhoP23H/+ Male vs. RhoP23H/+ Female + OVX	4.162	-46.48 to 54.80	No	ns	0.9966
RhoP23H/+ Male vs. RhoP23H/+ Male + OCX	4.249	-42.81 to 51.31	No	ns	0.9955
RhoP23H/+ Female + OVX vs. RhoP23H/+ Male + OCX	0.08693	-46.97 to 47.15	No	ns	>0.9999
5
RhoP23H/+ Female vs. RhoP23H/+ Male	-103.1	-153.8 to -52.50	Yes	****	<0.0001
RhoP23H/+ Female vs. RhoP23H/+ Female + OVX	-74.69	-125.3 to -24.05	Yes	***	0.001
RhoP23H/+ Female vs. RhoP23H/+ Male + OCX	-84.77	-135.4 to -34.12	Yes	***	0.0001
RhoP23H/+ Male vs. RhoP23H/+ Female + OVX	28.45	-22.19 to 79.09	No	ns	0.4675
RhoP23H/+ Male vs. RhoP23H/+ Male + OCX	18.38	-32.27 to 69.02	No	ns	0.7841
RhoP23H/+ Female + OVX vs. RhoP23H/+ Male + OCX	-10.07	-60.72 to 40.57	No	ns	0.9556
6
RhoP23H/+ Female vs. RhoP23H/+ Male	-111.6	-162.3 to -60.98	Yes	****	<0.0001
RhoP23H/+ Female vs. RhoP23H/+ Female + OVX	-131.6	-182.3 to -81.00	Yes	****	<0.0001
RhoP23H/+ Female vs. RhoP23H/+ Male + OCX	-121	-171.7 to -70.40	Yes	****	<0.0001
RhoP23H/+ Male vs. RhoP23H/+ Female + OVX	-20.02	-70.66 to 30.62	No	ns	0.7364
RhoP23H/+ Male vs. RhoP23H/+ Male + OCX	-9.418	-60.06 to 41.22	No	ns	0.9632
RhoP23H/+ Female + OVX vs. RhoP23H/+ Male + OCX	10.6	-40.04 to 61.24	No	ns	0.9488
7
RhoP23H/+ Female vs. RhoP23H/+ Male	-143.1	-193.7 to -92.45	Yes	****	<0.0001
RhoP23H/+ Female vs. RhoP23H/+ Female + OVX	-115.9	-166.5 to -65.26	Yes	****	<0.0001
RhoP23H/+ Female vs. RhoP23H/+ Male + OCX	-149.8	-200.5 to -99.20	Yes	****	<0.0001
RhoP23H/+ Male vs. RhoP23H/+ Female + OVX	27.2	-23.45 to 77.84	No	ns	0.5074
RhoP23H/+ Male vs. RhoP23H/+ Male + OCX	-6.75	-57.39 to 43.89	No	ns	0.9859
RhoP23H/+ Female + OVX vs. RhoP23H/+ Male + OCX	-33.95	-84.59 to 16.70	No	ns	0.3084

## Sheet: Fig. 3E
Two-way ANOVA	Ordinary							Two-way ANOVA	Ordinary							Individual Data Values:
Alpha	0.05							Alpha	0.05								RhoP23H/+ Female																						RhoP23H/+ Male
																4	-54.72	-10.62	-29.59	11.3	-16.9	-63.56	-28.37	-27.52	-59.24	-41.58	-45.81	1.756	-110.9	-57.09	-53.15	-56.79							-83.11	-61.51	-5.134	-72.96	-51.93	-54.44	-80.58	-64.98	-71.28	-59.09	-86.75
								Tukey's multiple comparisons test	Predicted (LS) mean diff.	95.00% CI of diff.	Below threshold?	Summary	Adjusted P Value			5	-11.89	-32.97	-26.74	-20.97	-4.28	-23.11	-54.72	-10.62	-48.5	-32.17	-35.87	-26.19	-16.81	-53.39	-59.24	-41.58							-45.53	-64.31	-49.62	-72.43	-63.55	-68.19	-72.52	-84.35	-58.14	-74.68	-44.11
Tukey's multiple comparisons test	Predicted (LS) mean diff.	95.00% CI of diff.	Below threshold?	Summary	Adjusted P Value											6	-13.89	-28.09	-16.22	-21.04	-28.01	-26.69	-20.38	-1.794	-11.13	-36.11	-26.34	-20.24	-27.28	-61.39	-24.37	20.59							-75.57	-54.02	-66.11	-51.68	-60.55	-54.04	-69.75	-19.96	-45.17	-37.65	-69.45
								4								7	-10.25	-7.695	-3.26	-14.54	-23.01	-12.33	0.441	-16.84	-9.472	-10.77	-6.368	-11.56	24.48	-14.82	-12.16	-23.46							-74.71	-9.582	-36.18	-35.39	-32.01	-60.6	-40.02	-44.44	-58.81	-45.71	-49.96
4								RhoP23H/+ Female vs. RhoP23H/+ Male	19.43	2.147 to 36.71	Yes	*	0.0206
RhoP23H/+ Female vs. RhoP23H/+ Male	19.43	2.147 to 36.71	Yes	*	0.0206			RhoP23H/+ Female vs. RhoP23H/+ Female + OVX	23.38	6.098 to 40.66	Yes	**	0.0031
RhoP23H/+ Female vs. RhoP23H/+ Female + OVX	23.38	6.098 to 40.66	Yes	**	0.0031			RhoP23H/+ Female vs. RhoP23H/+ Male + OCX	16.95	0.8933 to 33.01	Yes	*	0.034
RhoP23H/+ Female vs. RhoP23H/+ Male + OCX	16.95	0.8933 to 33.01	Yes	*	0.034			RhoP23H/+ Male vs. RhoP23H/+ Female + OVX	3.95	-13.33 to 21.23	No	ns	0.9347
RhoP23H/+ Male vs. RhoP23H/+ Female + OVX	3.95	-13.33 to 21.23	No	ns	0.9347			RhoP23H/+ Male vs. RhoP23H/+ Male + OCX	-2.476	-18.54 to 13.58	No	ns	0.9785
RhoP23H/+ Male vs. RhoP23H/+ Male + OCX	-2.476	-18.54 to 13.58	No	ns	0.9785			RhoP23H/+ Female + OVX vs. RhoP23H/+ Male + OCX	-6.426	-22.49 to 9.634	No	ns	0.7291
RhoP23H/+ Female + OVX vs. RhoP23H/+ Male + OCX	-6.426	-22.49 to 9.634	No	ns	0.7291
								5
5								RhoP23H/+ Female vs. RhoP23H/+ Male	30.51	13.23 to 47.80	Yes	****	<0.0001
RhoP23H/+ Female vs. RhoP23H/+ Male	30.51	13.23 to 47.80	Yes	****	<0.0001			RhoP23H/+ Female vs. RhoP23H/+ Female + OVX	23.04	5.762 to 40.33	Yes	**	0.0037
RhoP23H/+ Female vs. RhoP23H/+ Female + OVX	23.04	5.762 to 40.33	Yes	**	0.0037			RhoP23H/+ Female vs. RhoP23H/+ Male + OCX	25.87	8.586 to 43.15	Yes	***	0.0008
RhoP23H/+ Female vs. RhoP23H/+ Male + OCX	25.87	8.586 to 43.15	Yes	***	0.0008			RhoP23H/+ Male vs. RhoP23H/+ Female + OVX	-7.471	-24.75 to 9.811	No	ns	0.6787
RhoP23H/+ Male vs. RhoP23H/+ Female + OVX	-7.471	-24.75 to 9.811	No	ns	0.6787			RhoP23H/+ Male vs. RhoP23H/+ Male + OCX	-4.647	-21.93 to 12.64	No	ns	0.8987
RhoP23H/+ Male vs. RhoP23H/+ Male + OCX	-4.647	-21.93 to 12.64	No	ns	0.8987			RhoP23H/+ Female + OVX vs. RhoP23H/+ Male + OCX	2.824	-14.46 to 20.11	No	ns	0.9746
RhoP23H/+ Female + OVX vs. RhoP23H/+ Male + OCX	2.824	-14.46 to 20.11	No	ns	0.9746
								6
6								RhoP23H/+ Female vs. RhoP23H/+ Male	31.28	13.99 to 48.56	Yes	****	<0.0001
RhoP23H/+ Female vs. RhoP23H/+ Male	31.28	13.99 to 48.56	Yes	****	<0.0001			RhoP23H/+ Female vs. RhoP23H/+ Female + OVX	32.41	15.13 to 49.69	Yes	****	<0.0001
RhoP23H/+ Female vs. RhoP23H/+ Female + OVX	32.41	15.13 to 49.69	Yes	****	<0.0001			RhoP23H/+ Female vs. RhoP23H/+ Male + OCX	32.68	15.40 to 49.96	Yes	****	<0.0001
RhoP23H/+ Female vs. RhoP23H/+ Male + OCX	32.68	15.40 to 49.96	Yes	****	<0.0001			RhoP23H/+ Male vs. RhoP23H/+ Female + OVX	1.131	-16.15 to 18.41	No	ns	0.9983
RhoP23H/+ Male vs. RhoP23H/+ Female + OVX	1.131	-16.15 to 18.41	No	ns	0.9983			RhoP23H/+ Male vs. RhoP23H/+ Male + OCX	1.404	-15.88 to 18.69	No	ns	0.9967
RhoP23H/+ Male vs. RhoP23H/+ Male + OCX	1.404	-15.88 to 18.69	No	ns	0.9967			RhoP23H/+ Female + OVX vs. RhoP23H/+ Male + OCX	0.2738	-17.01 to 17.56	No	ns	>0.9999
RhoP23H/+ Female + OVX vs. RhoP23H/+ Male + OCX	0.2738	-17.01 to 17.56	No	ns	>0.9999
								7
7								RhoP23H/+ Female vs. RhoP23H/+ Male	34.32	17.03 to 51.60	Yes	****	<0.0001
RhoP23H/+ Female vs. RhoP23H/+ Male	34.32	17.03 to 51.60	Yes	****	<0.0001			RhoP23H/+ Female vs. RhoP23H/+ Female + OVX	29.76	12.48 to 47.05	Yes	****	<0.0001
RhoP23H/+ Female vs. RhoP23H/+ Female + OVX	29.76	12.48 to 47.05	Yes	****	<0.0001			RhoP23H/+ Female vs. RhoP23H/+ Male + OCX	38.94	21.66 to 56.22	Yes	****	<0.0001
RhoP23H/+ Female vs. RhoP23H/+ Male + OCX	38.94	21.66 to 56.22	Yes	****	<0.0001			RhoP23H/+ Male vs. RhoP23H/+ Female + OVX	-4.551	-21.83 to 12.73	No	ns	0.9042
RhoP23H/+ Male vs. RhoP23H/+ Female + OVX	-4.551	-21.83 to 12.73	No	ns	0.9042			RhoP23H/+ Male vs. RhoP23H/+ Male + OCX	4.625	-12.66 to 21.91	No	ns	0.9
RhoP23H/+ Male vs. RhoP23H/+ Male + OCX	4.625	-12.66 to 21.91	No	ns	0.9			RhoP23H/+ Female + OVX vs. RhoP23H/+ Male + OCX	9.176	-8.106 to 26.46	No	ns	0.5172
RhoP23H/+ Female + OVX vs. RhoP23H/+ Male + OCX	9.176	-8.106 to 26.46	No	ns	0.5172
[truncated: 43 more columns]

## Sheet: Fig. 3H
							Individual Data Values:
ONe-way ANOVA							RhoP23H/+Female	RhoP23H/+Male	RhoP23H/+Female + OVX	RhoP23H/+Male + OCX
							22.52	67.06	61.16	84.1
Tukey's multiple comparisons test	Mean Diff.	95.00% CI of diff.	Below threshold?	Summary	Adjusted P Value		10.59	39.1	56.14	72.57
RhoP23H/+Female vs. RhoP23H/+Male	-31.35	-42.75 to -19.96	Yes	****	<0.0001		9.571		60.29	73.19
RhoP23H/+Female vs. RhoP23H/+Female + OVX	-38.76	-50.78 to -26.73	Yes	****	<0.0001		11.64	49.16	42.26	84.89
RhoP23H/+Female vs. RhoP23H/+Male + OCX	-47.6	-58.74 to -36.45	Yes	****	<0.0001		22.02		68.17	87.14
RhoP23H/+Male vs. RhoP23H/+Female + OVX	-7.402	-20.18 to 5.375	No	ns	0.4207		14.54	62.5	60.51	47.69
RhoP23H/+Male vs. RhoP23H/+Male + OCX	-16.24	-28.19 to -4.298	Yes	**	0.0039			45.37	59.79	45.08
RhoP23H/+Female + OVX vs. RhoP23H/+Male + OCX	-8.841	-21.39 to 3.711	No	ns	0.2521				53.49	50.36
							24.89	43.28	35.47	37.36
							15.91	52.42	63.76	71.48
							21.55	44.07		81.32
							17.42			47.66
							17.65	49.48		61.45
							17.04
							21.5	35.03
							13.39	52.86
								44.09
							25.54
							11.81

[truncated: 24 more sheets: Fig. 3J, Fig. 4B, Fig. 5, Fig. 6B, Fig. 6D, Fig. 6E, Fig. 7B, Fig. 7C, Fig. 7D, Fig. S1A, Fig. S1C, Fig. S1D, Fig. S1G, Fig. S2A, Fig. S2C, Fig. S2D, Fig. S3A, Fig. S3B, Fig. S3C, Fig. S3D …]
